# Supplementary material for: Convergent reductive evolution of cyanobacteria in symbiosis with Dinophysiales dinoflagellates
Source: Sci Rep. 2024 Jun 4;14:12774. doi: 10.1038/s41598-024-63502-0 (PMC11150560; doi:10.1038/s41598-024-63502-0)
Supplement: Supplementary file 6 — Supplementary Information 6. [file 41598_2024_63502_MOESM6_ESM.xlsx]

## Sheet: Sheet1
Table S2. Cyanobacterial 'core proteins' with KEGG Orthology in OmCyn or CregCyn.
KOID	gene name or symbol	protein name	Presence in OmCyn	Presense in CregCyn
K00759	APRT, apt	adenine phosphoribosyltransferase [EC:2.4.2.7]	-	-
K02032	ddpF	peptide/nickel transport system ATP-binding protein	-	+
K02033	ABC.PE.P	peptide/nickel transport system permease protein	-	+
K02034	ABC.PE.P1	peptide/nickel transport system permease protein	-	+
K02687	prmA	ribosomal protein L11 methyltransferase [EC:2.1.1.-]	-	-
K02710	psbI	photosystem II PsbI protein	-	+
K02860	rimM	16S rRNA processing protein RimM	-	+
K03216	trmL, cspR	tRNA (cytidine/uridine-2'-O-)-methyltransferase [EC:2.1.1.207]	-	-
K03584	recO	DNA repair protein RecO (recombination protein O)	-	+
K03631	recN	DNA repair protein RecN (Recombination protein N)	-	-
K03655	recG	ATP-dependent DNA helicase RecG [EC:5.6.2.4]	-	+
K03722	dinG	ATP-dependent DNA helicase DinG [EC:5.6.2.3]	-	+
K03789	rimI	[ribosomal protein S18]-alanine N-acetyltransferase [EC:2.3.1.266]	-	+
K04037	chlL	light-independent protochlorophyllide reductase subunit L [EC:1.3.7.7]	-	+
K06187	recR	recombination protein RecR	-	+
K06949	rsgA, engC	ribosome biogenesis GTPase / thiamine phosphate phosphatase [EC:3.6.1.- 3.1.3.100]	-	+
K08151	tetA	MFS transporter, DHA1 family, tetracycline resistance protein	-	+
K16052	ynaI, mscMJ	MscS family membrane protein	+	-
K16149	K16149	1,4-alpha-glucan branching enzyme [EC:2.4.1.18]	-	+
