# Supplementary material for: Convergent reductive evolution of cyanobacteria in symbiosis with Dinophysiales dinoflagellates
Source: Sci Rep. 2024 Jun 4;14:12774. doi: 10.1038/s41598-024-63502-0 (PMC11150560; doi:10.1038/s41598-024-63502-0)
Supplement: Supplementary file 8 — Supplementary Information 8. [file 41598_2024_63502_MOESM8_ESM.xlsx]

## Sheet: Sheet1
Table S4. Protein-coding genes located on the plasmid of CregCyn
Protein ID	Locus tag	encoded protein	Results of BLASTP search against nr database of GenBank								note
			Any hit to other Cyanobacterial protein?	Top hit protein: Source organism	Top hit protein: Functional annotation	Top hit protein: Sequence ID	Top hit protein: Total Bit Score	Top hit protein: %Query coverage	Top hit protein: E-value	Top hit protein: %Identity
BEV36863	CREGCYN_16750	hypothetical protein	+	Cyanobacteriota bacterium	hypothetical protein	MDA0257926.1	57.8	0.87	2e-08	0.5185	Has similarity to an another protein (BEV36852.1) encoded by the same plasmid.
BEV36862	CREGCYN_16740	hypothetical protein	+ (low score hit)	Synechococcus sp. SB0668_bin_15	hypothetical protein	MXW39661.1	40.8	0.69	0.047	0.4118
BEV36861	CREGCYN_16730	hypothetical protein	-	No Hit
BEV36860	CREGCYN_16720	hypothetical protein	+	cyanobiont of Ornithocercus magnificus (OmCyn)	ArsR family transcriptional regulator	GCE65930.1	181	1	1e-52	0.4395	Identical to to an another protein (BEV36854.1) encoded by the same plasmid.
BEV36859	CREGCYN_16710	hypothetical protein	-	Synechococcus phage S-H9-2	endonuclease	YP_010669364.1	248	1	2e-81	0.7829	Has similarity to an another protein (BEV36853.1) encoded by the same plasmid.
BEV36858	CREGCYN_16700	hypothetical protein	+	bacterium	hypothetical protein	MDA7677544.1	75.5	0.53	1e-15	0.7083
BEV36857	CREGCYN_16690	hypothetical protein	+	Cyanobium sp. 49614_E6	helix-turn-helix domain-containing protein	MCE2837912.1	111	0.87	6e-28	0.56
BEV36856	CREGCYN_16680	high light inducible protein	+	Synechococcus sp. MIT S9509	hypothetical protein	KZR91944.1	84.7	1	9e-20	0.8667	Identical to to an another protein (BEV36851.1) encoded by the same plasmid.
BEV36855	CREGCYN_16670	hypothetical protein	-	No Hit							Has similarity to an another protein (BEV36850.1) encoded by the same plasmid.
BEV36854	CREGCYN_16660	hypothetical protein	+	cyanobiont of Ornithocercus magnificus (OmCyn)	ArsR family transcriptional regulator	GCE65930.1	181	1	1e-52	0.4395	Identical to to an another protein (BEV36860.1) encoded by the same plasmid.
BEV36853	CREGCYN_16650	hypothetical protein	-	Synechococcus phage ACG-2014i	endonuclease	YP_009140887.1	157	0.98	6e-47	0.8172	Has similarity to an another protein (BEV36859.1) encoded by the same plasmid.
BEV36852	CREGCYN_16640	hypothetical protein	+	Cyanobacteriota bacterium	hypothetical protein	MEC8441135.1	154	0.9	6e-46	0.6765	Has similarity to an another protein (BEV36863.1) encoded by the same plasmid.
BEV36851	CREGCYN_16630	high light inducible protein	+	Synechococcus sp. MIT S9509	hypothetical protein	KZR91944.1	84.7	1	9e-20	0.8667	Identical to to an another protein (BEV36856.1) encoded by the same plasmid.
BEV36850	CREGCYN_16620	tyrosine recombinase XerC	+	Cyanobium sp. BA20m-14	tyrosine-type recombinase/integrase	WP_254930940.1	367	0.85	2e-120	0.5556	Has similarity to an another protein (BEV36855.1) encoded by the same plasmid.
BEV36849	CREGCYN_16610	HlyD family type I secretion periplasmic adaptor subunit	+	Synechococcus sp. SAT82	hemolysin D	MAX88554.1	664	0.99	0	0.7952
BEV36848	CREGCYN_16600	peptidase domain-containing ABC transporter	+	Synechococcus sp.	peptidase domain-containing ABC transporter	MEB3254166.1	1622	0.99	0	0.8531
BEV36847	CREGCYN_16590	peptidylprolyl isomerase	+	Synechococcus sp.	peptidylprolyl isomerase	MEB3254155.1	340	0.99	1e-115	0.7981
